# Supplementary material for: Promoter-Bound Full-Length Intronic Circular RNAs-RNA Polymerase II Complexes Regulate Gene Expression in the Human Parasite Entamoeba histolytica
Source: Noncoding RNA. 2022 Jan 27;8(1):12. doi: 10.3390/ncrna8010012 (PMC8876499; doi:10.3390/ncrna8010012)
Supplement: Supplementary file 1 [file ncrna-08-00012-s001.zip]

Archive with 13 entries (9 files):
- ncrna-1458591-supplementary/
- ncrna-1458591-supplementary/suppl mat upload/
- ncrna-1458591-supplementary/suppl mat upload/.DS_Store
- ncrna-1458591-supplementary/suppl mat upload/FS1-FS5.pdf
- ncrna-1458591-supplementary/suppl mat upload/GL Table S1.pdf
- ncrna-1458591-supplementary/suppl mat upload/GL Table S2.pdf
- ncrna-1458591-supplementary/__MACOSX/
- ncrna-1458591-supplementary/__MACOSX/._suppl mat upload
- ncrna-1458591-supplementary/__MACOSX/suppl mat upload/
- ncrna-1458591-supplementary/__MACOSX/suppl mat upload/._.DS_Store
- ncrna-1458591-supplementary/__MACOSX/suppl mat upload/._FS1-FS5.pdf
- ncrna-1458591-supplementary/__MACOSX/suppl mat upload/._GL Table S1.pdf
- ncrna-1458591-supplementary/__MACOSX/suppl mat upload/._GL Table S2.pdf
